# Supplementary material for: Evaluation of the relationship between plasma lipids and abdominal aortic aneurysm: A Mendelian randomization study
Source: PLoS One. 2018 Apr 12;13(4):e0195719. doi: 10.1371/journal.pone.0195719 (PMC5896990; doi:10.1371/journal.pone.0195719)
Supplement: S1 Table — (XLSX) [file pone.0195719.s001.xlsx]

## Sheet: S1 Table
S1 Table. List of SNPs selected as the instrumental variables for LDL cholesterol, HDL cholesterol, triglycerides, and total cholesterol.
Chr	Position	SNP	CountedAllele_A2	NotCountedAllele_A1	SNPs used for LDL cholesterol	SNPs used for HDL cholesterol	SNPs used for triglycerides	SNPs used for total cholesterol
1	25760920	rs11802413	C	T	NO	NO	NO	YES
1	25768937	rs10903129	A	G	YES	NO	NO	NO
1	27138393	rs12748152	C	T	YES	YES	YES	NO
1	40028180	rs4660293	A	G	NO	YES	NO	NO
1	40035686	rs17513135	C	T	NO	NO	YES	NO
1	55496556	rs2495495	T	C	YES	NO	NO	NO
1	55505647	rs11591147	G	T	YES	NO	NO	YES
1	55719166	rs7551981	G	T	YES	NO	NO	YES
1	56240278	rs12066643	C	T	YES	NO	NO	NO
1	62999675	rs7534572	C	G	YES	NO	NO	YES
1	63133930	rs4587594	G	A	NO	NO	YES	NO
1	92993547	rs4970712	A	C	YES	NO	NO	NO
1	92993807	rs6603981	C	T	NO	NO	NO	YES
1	93816400	rs12133576	A	G	NO	YES	NO	NO
1	109817590	rs12740374	G	T	NO	YES	NO	NO
1	109818530	rs646776	C	T	YES	NO	NO	YES
1	150958836	rs267733	A	G	YES	NO	NO	NO
1	156700651	rs12145743	T	G	NO	YES	NO	NO
1	178515312	rs4650994	G	A	NO	YES	NO	NO
1	182150978	rs1689797	C	A	NO	YES	NO	NO
1	220970028	rs2642438	A	G	YES	YES	NO	YES
1	230295691	rs4846914	G	A	NO	YES	NO	NO
1	230305312	rs1321257	G	A	NO	NO	YES	NO
1	234849339	rs2587534	G	A	YES	NO	NO	NO
1	234853406	rs558971	A	G	NO	NO	NO	YES
2	21138066	rs9306897	T	C	NO	NO	NO	YES
2	21231524	rs676210	G	A	NO	YES	YES	NO
2	21263900	rs1367117	G	A	YES	NO	NO	NO
2	21275480	rs72902576	T	G	YES	NO	NO	NO
2	21286057	rs515135	T	C	NO	NO	NO	YES
2	27730940	rs1260326	T	C	NO	NO	YES	NO
2	27742603	rs780093	T	C	NO	NO	NO	YES
2	44073881	rs6544713	T	C	YES	NO	NO	YES
2	44080324	rs6709904	A	G	YES	NO	NO	YES
2	63149557	rs2710642	G	A	YES	NO	NO	NO
2	118815958	rs17526895	A	G	NO	NO	NO	YES
2	118835841	rs10490626	G	A	YES	NO	NO	NO
2	121309488	rs2030746	C	T	YES	NO	NO	YES
2	135762344	rs16831243	C	T	YES	NO	NO	NO
2	136608646	rs4988235	G	A	NO	NO	NO	YES
2	165513091	rs10195252	T	C	YES	NO	NO	NO
2	165528876	rs13389219	C	T	NO	NO	YES	NO
2	165551201	rs7607980	T	C	NO	YES	NO	NO
2	169830155	rs2287623	G	A	NO	NO	NO	YES
2	203532304	rs11694172	A	G	NO	NO	NO	YES
2	211540507	rs1047891	C	A	NO	YES	NO	NO
2	216304384	rs1250229	T	C	YES	NO	NO	NO
2	227100698	rs2972146	G	T	NO	NO	YES	NO
2	227122216	rs1515110	G	T	NO	YES	NO	NO
2	234679384	rs11563251	C	T	YES	NO	NO	YES
3	11400249	rs2606736	C	T	NO	YES	NO	NO
3	12267648	rs7616006	A	G	NO	NO	NO	YES
3	12296469	rs9875338	G	A	YES	NO	NO	NO
3	12486964	rs10440120	C	A	NO	NO	YES	NO
3	32533010	rs7640978	C	T	YES	NO	NO	YES
3	47061183	rs2290547	G	A	NO	YES	NO	NO
3	50129399	rs2013208	C	T	NO	YES	NO	NO
3	52677478	rs13099479	G	A	NO	YES	NO	NO
3	58381287	rs13315871	G	A	NO	NO	NO	YES
3	119560606	rs6805251	T	C	NO	YES	NO	NO
3	131751775	rs13076253	A	C	NO	YES	NO	NO
3	132163200	rs17404153	G	T	YES	NO	NO	NO
3	135926622	rs645040	G	T	NO	NO	YES	NO
3	135932359	rs687339	C	T	NO	YES	NO	NO
4	3434885	rs6818397	T	G	YES	NO	NO	YES
4	3473139	rs6831256	A	G	NO	NO	YES	NO
4	26062990	rs10019888	A	G	NO	YES	NO	NO
4	88030261	rs442177	G	T	NO	NO	YES	NO
4	89741269	rs3822072	G	A	NO	YES	NO	NO
4	100014805	rs2602836	A	G	NO	YES	NO	NO
4	103188709	rs13107325	C	T	NO	YES	NO	NO
5	53298025	rs6450176	G	A	NO	YES	NO	NO
5	55861786	rs9686661	C	T	NO	NO	YES	NO
5	74656539	rs12916	T	C	YES	NO	NO	YES
5	122855416	rs4530754	G	A	YES	NO	NO	YES
5	156390297	rs6882076	T	C	YES	NO	YES	YES
6	16127407	rs3757354	C	T	YES	NO	NO	YES
6	16175022	rs13206249	G	A	YES	NO	NO	NO
6	25842951	rs1408272	T	G	YES	NO	NO	NO
6	26093141	rs1800562	G	A	NO	NO	NO	YES
6	31088922	rs2239520	G	A	NO	NO	YES	NO
6	32610257	rs9272775	T	C	NO	NO	NO	YES
6	32677440	rs10947332	G	A	YES	NO	NO	NO
6	34546560	rs2814982	C	T	NO	NO	NO	YES
6	34563164	rs205262	A	G	NO	YES	NO	NO
6	43757896	rs998584	C	A	NO	YES	YES	NO
6	116352750	rs6909746	C	T	YES	NO	NO	NO
6	116354591	rs11153594	C	T	NO	NO	NO	YES
6	127414801	rs719726	C	T	NO	NO	YES	NO
6	127436064	rs1936800	C	T	NO	YES	NO	NO
6	135411228	rs9376090	T	C	NO	NO	NO	YES
6	139828916	rs3861397	A	G	NO	YES	NO	NO
6	139831757	rs634869	T	C	NO	NO	YES	NO
6	160551486	rs112201728	C	T	YES	NO	NO	YES
6	160575366	rs11753995	G	A	NO	NO	NO	YES
6	160578860	rs1564348	T	C	YES	NO	NO	NO
6	160608804	rs16891156	A	C	YES	NO	NO	NO
6	160848167	rs2665357	A	C	NO	NO	YES	NO
6	160929904	rs9457931	A	G	NO	YES	NO	NO
6	161108144	rs2315065	C	A	YES	NO	NO	YES
7	1083777	rs1997243	A	G	NO	NO	NO	YES
7	6449272	rs702485	A	G	NO	YES	NO	NO
7	17919258	rs4142995	G	T	NO	YES	NO	NO
7	21485397	rs2390536	G	A	YES	NO	NO	NO
7	21607352	rs12670798	T	C	NO	NO	NO	YES
7	25991826	rs4722551	T	C	YES	NO	NO	NO
7	25997536	rs4719841	A	G	NO	NO	YES	NO
7	44582331	rs2073547	A	G	YES	NO	NO	YES
7	50305863	rs4917014	T	G	NO	YES	NO	NO
7	72982874	rs17145738	C	T	NO	YES	NO	NO
7	72989390	rs11974409	A	G	NO	NO	YES	NO
7	116358044	rs38855	A	G	NO	NO	YES	NO
7	130435181	rs287621	T	C	NO	NO	YES	NO
7	130445877	rs11765979	A	C	NO	YES	NO	NO
7	150529449	rs17173637	T	C	NO	YES	NO	NO
8	9183358	rs9987289	A	G	YES	NO	NO	YES
8	9184231	rs4240624	G	A	NO	YES	NO	NO
8	10671260	rs6995541	A	G	NO	NO	YES	NO
8	18228116	rs10088180	A	G	NO	NO	NO	YES
8	18266572	rs12676857	T	C	NO	NO	YES	NO
8	19748921	rs1866956	C	T	NO	YES	NO	NO
8	19824492	rs13702	T	C	NO	YES	NO	NO
8	19844222	rs12678919	A	G	NO	NO	YES	NO
8	59353534	rs13277801	C	T	YES	NO	NO	NO
8	59393273	rs4738684	A	G	NO	NO	YES	YES
8	116599199	rs2293889	T	G	NO	YES	NO	NO
8	116663898	rs2737252	G	A	YES	NO	NO	YES
8	126482621	rs2954022	C	A	NO	NO	YES	NO
8	126495818	rs10808546	C	T	NO	YES	NO	NO
8	144303418	rs10087900	G	A	NO	YES	NO	NO
8	145022657	rs7832643	G	T	YES	NO	NO	YES
9	2640759	rs3780181	A	G	YES	NO	NO	YES
9	15304782	rs686030	C	A	NO	YES	NO	NO
9	15305378	rs581080	G	C	NO	NO	NO	YES
9	107586753	rs2066714	T	C	NO	YES	NO	YES
9	107647019	rs11789603	C	T	NO	YES	NO	YES
9	107664301	rs1883025	C	T	YES	YES	NO	YES
9	136154168	rs579459	T	C	YES	NO	NO	YES
10	5254847	rs1832007	A	G	NO	NO	YES	NO
10	17260290	rs10904908	A	G	NO	NO	NO	YES
10	45988597	rs10900221	G	A	NO	NO	NO	YES
10	46013277	rs970548	A	C	NO	YES	NO	NO
10	65184717	rs10761762	T	C	NO	NO	YES	NO
10	65230164	rs10761771	T	C	NO	YES	NO	NO
10	94839642	rs2068888	G	A	NO	NO	YES	NO
10	113921354	rs2250802	G	A	NO	YES	YES	NO
10	113933886	rs2255141	A	G	NO	NO	NO	YES
10	113944271	rs2419604	A	G	YES	NO	NO	NO
10	114045333	rs12412743	C	T	NO	YES	NO	YES
11	18656271	rs10832962	C	T	YES	NO	NO	YES
11	47294626	rs10501321	T	C	NO	NO	YES	NO
11	47333685	rs3847502	C	A	NO	YES	NO	NO
11	48018355	rs4752805	A	G	NO	NO	NO	YES
11	61551356	rs174535	T	C	NO	NO	YES	NO
11	61557803	rs102275	T	C	NO	YES	NO	NO
11	61597972	rs1535	A	G	NO	NO	NO	YES
11	61609750	rs174583	C	T	YES	NO	NO	NO
11	65391317	rs12801636	G	A	NO	YES	NO	NO
11	75455021	rs499974	C	A	NO	YES	NO	NO
11	116529442	rs11820504	T	C	NO	NO	YES	NO
11	116639104	rs10790162	A	G	NO	NO	YES	NO
11	126241979	rs10893499	G	A	YES	NO	NO	NO
11	126243952	rs11220462	G	A	NO	NO	NO	YES
12	9082581	rs4883201	A	G	NO	NO	NO	YES
12	20463526	rs11045163	A	G	NO	YES	NO	NO
12	57792580	rs11613352	C	T	NO	NO	YES	NO
12	57844049	rs3741414	C	T	NO	YES	NO	NO
12	109950144	rs2241210	A	G	NO	YES	NO	NO
12	111884608	rs3184504	T	C	YES	NO	NO	YES
12	112072424	rs11065987	A	G	NO	YES	NO	NO
12	121416650	rs1169288	A	C	YES	NO	NO	NO
12	121416988	rs2244608	A	G	NO	NO	NO	YES
12	123171218	rs2454722	A	G	NO	YES	NO	NO
12	123775127	rs10773003	G	A	NO	NO	NO	YES
12	124464836	rs11057408	G	T	NO	NO	YES	NO
12	125259888	rs838876	A	G	NO	YES	NO	NO
12	125327384	rs7306660	G	A	NO	YES	NO	NO
12	125351116	rs4379922	T	C	NO	YES	NO	NO
13	32953388	rs4942486	T	C	YES	NO	NO	NO
14	24872209	rs6573778	T	C	NO	NO	NO	YES
14	24883887	rs8017377	G	A	YES	NO	NO	NO
14	105277209	rs4983559	G	A	NO	YES	NO	NO
15	44211273	rs492571	T	C	NO	YES	NO	NO
15	44219607	rs16948098	G	A	NO	NO	YES	NO
15	58678512	rs10468017	C	T	NO	YES	NO	YES
15	58680954	rs2043085	T	C	NO	NO	YES	NO
15	58725839	rs633695	A	G	NO	YES	NO	YES
15	58730498	rs588136	C	T	NO	NO	YES	NO
15	59010962	rs424346	C	T	NO	YES	NO	NO
16	15129940	rs3198697	C	T	NO	NO	YES	NO
16	31088347	rs749671	G	A	NO	NO	YES	NO
16	56866196	rs2241770	T	C	NO	YES	NO	NO
16	56985139	rs9989419	A	G	NO	YES	NO	NO
16	56989590	rs247616	C	T	YES	NO	YES	YES
16	57065121	rs16965220	C	A	NO	YES	NO	NO
16	67928042	rs16942887	G	A	NO	YES	NO	NO
16	72108093	rs2000999	G	A	YES	NO	NO	YES
16	81534790	rs2925979	T	C	NO	YES	NO	NO
17	7091650	rs314253	T	C	YES	NO	NO	YES
17	37814080	rs1877031	G	A	NO	YES	NO	NO
17	41878166	rs8077889	A	C	NO	NO	YES	NO
17	45438952	rs6504872	C	T	YES	NO	NO	YES
17	64210580	rs1801689	A	C	YES	NO	NO	NO
17	66882466	rs4148005	T	G	NO	YES	NO	NO
17	67150176	rs2886232	T	C	YES	NO	NO	YES
17	76388202	rs4969178	A	G	NO	YES	NO	NO
18	47167214	rs4939883	T	C	NO	YES	NO	NO
18	47181668	rs2156552	A	T	NO	NO	NO	YES
18	57829135	rs6567160	T	C	NO	YES	NO	NO
19	7224431	rs7248104	G	A	NO	NO	YES	NO
19	8431581	rs2278236	G	A	NO	YES	NO	NO
19	11202306	rs6511720	G	T	YES	NO	NO	YES
19	11238473	rs2738459	A	C	YES	NO	NO	YES
19	11347493	rs737337	T	C	NO	YES	NO	NO
19	19329924	rs2228603	C	T	YES	NO	NO	YES
19	19407718	rs10401969	T	C	NO	NO	YES	NO
19	33899065	rs731839	G	A	NO	YES	YES	NO
19	45176340	rs2965157	T	C	YES	NO	NO	NO
19	45254168	rs8103315	C	A	NO	NO	NO	YES
19	45389596	rs7254892	G	A	YES	NO	NO	NO
19	45395619	rs2075650	A	G	NO	YES	NO	NO
19	45399344	rs75687619	G	T	YES	NO	NO	YES
19	45412079	rs7412	C	T	NO	NO	NO	YES
19	45414451	rs439401	T	C	NO	NO	YES	NO
19	45447221	rs12721109	G	A	YES	NO	NO	NO
19	45457180	rs3760627	T	C	NO	NO	YES	NO
19	49211969	rs676388	T	C	YES	NO	NO	NO
19	49224484	rs281393	C	T	NO	NO	NO	YES
19	54792769	rs386003	G	T	NO	NO	NO	YES
19	54797848	rs103294	C	T	NO	YES	NO	NO
20	12962718	rs364585	A	G	YES	NO	NO	NO
20	17845921	rs2328223	A	C	YES	NO	NO	NO
20	34152782	rs2277862	C	T	NO	NO	NO	YES
20	39118662	rs6029143	C	T	NO	NO	YES	NO
20	39154095	rs6016373	A	G	YES	NO	NO	YES
20	39724338	rs6065311	T	C	YES	NO	NO	NO
20	39830122	rs2235367	A	G	NO	NO	NO	YES
20	43038249	rs6031587	C	T	NO	YES	NO	NO
20	43042364	rs1800961	C	T	YES	NO	NO	YES
20	44545048	rs4810479	C	T	NO	NO	YES	NO
20	44585420	rs4465830	A	G	NO	YES	NO	NO
22	21928916	rs181360	T	G	NO	YES	NO	YES
22	30378703	rs5763662	C	T	YES	NO	NO	NO
22	35711098	rs138777	A	G	NO	NO	NO	YES
22	38595411	rs3761445	G	A	NO	NO	YES	NO
22	46627603	rs4253772	C	T	NO	NO	NO	YES
22	46629479	rs4253776	A	G	YES	NO	NO	NO
